# Supplementary material for: The Coiled Coil and C2 Domains Modulate BCR Localization and BCR-ABL1 Compartmentalization, Transforming Activity and TKI Responsiveness
Source: Int J Mol Sci. 2025 Jul 9;26(14):6591. doi: 10.3390/ijms26146591 (PMC12295760; doi:10.3390/ijms26146591)
Supplement: Supplementary file 1 [file ijms-26-06591-s001.zip]

Archive with 7 entries (7 files):
- Sup_Fig1.pdf
- Sup_Fig2.pdf
- TableS1_Revised.pdf
- TableS2_IL3_0%.xlsx
- TableS3_IL3_0.1%.xlsx
- TableS4_IL3_1%.xlsx
- TablesS5-6-7.pdf
