# Supplementary material for: The Coiled Coil and C2 Domains Modulate BCR Localization and BCR-ABL1 Compartmentalization, Transforming Activity and TKI Responsiveness
Source: Int J Mol Sci. 2025 Jul 9;26(14):6591. doi: 10.3390/ijms26146591 (PMC12295760; doi:10.3390/ijms26146591)
Supplement: Supplementary file 1 [file ijms-26-06591-s001.zip › TableS2_IL3_0%.xlsx]

## Sheet: TableS2_IL3_0%
Within each row, compare columns (simple effects within rows)
Number of families	5
Number of comparisons per family	28
Alpha	0.05
Tukey's multiple comparisons test	Mean Diff,	95,00% CI of diff,	Significant?	Summary	Adjusted P Value
0
EV vs. BA	0
EV vs. dDO	0
EV vs. dDOp1124l	0
EV vs. dDC2	0
EV vs. dDC2p1124l	0
EV vs. dDOdDC2	0
EV vs. dDOdDC2p1124l	0
BA vs. dDO	0
BA vs. dDOp1124l	0
BA vs. dDC2	0
BA vs. dDC2p1124l	0
BA vs. dDOdDC2	0
BA vs. dDOdDC2p1124l	0
dDO vs. dDOp1124l	0
dDO vs. dDC2	0
dDO vs. dDC2p1124l	0
dDO vs. dDOdDC2	0
dDO vs. dDOdDC2p1124l	0
dDOp1124l vs. dDC2	0
dDOp1124l vs. dDC2p1124l	0
dDOp1124l vs. dDOdDC2	0
dDOp1124l vs. dDOdDC2p1124l	0
dDC2 vs. dDC2p1124l	0
dDC2 vs. dDOdDC2	0
dDC2 vs. dDOdDC2p1124l	0
dDC2p1124l vs. dDOdDC2	0
dDC2p1124l vs. dDOdDC2p1124l	0
dDOdDC2 vs. dDOdDC2p1124l	0
24
EV vs. BA	-70055	-137495 to -2615	Yes	*	0.0463
EV vs. dDO	-34474	-161089 to 92141	No	ns	0.1982
EV vs. dDOp1124l	-21717	-49852 to 6419	No	ns	0.0678
EV vs. dDC2	-25670	-139929 to 88590	No	ns	0.2391
EV vs. dDC2p1124l	-9051	-21306 to 3204	No	ns	0.0717
EV vs. dDOdDC2	-12320	-18525 to -6115	Yes	*	0.0187
EV vs. dDOdDC2p1124l	-14561	-19033 to -10089	Yes	**	0.0044
BA vs. dDO	35581	-29358 to 100520	No	ns	0.124
BA vs. dDOp1124l	48339	8333 to 88344	Yes	*	0.0402
BA vs. dDC2	44386	-10535 to 99306	No	ns	0.0705
BA vs. dDC2p1124l	61004	1939 to 120069	Yes	*	0.0476
BA vs. dDOdDC2	57735	-6710 to 122180	No	ns	0.0595
BA vs. dDOdDC2p1124l	55494	-10568 to 121556	No	ns	0.0656
dDO vs. dDOp1124l	12758	-99560 to 125075	No	ns	0.4904
dDO vs. dDC2	8805	-45740 to 63349	No	ns	0.7789
dDO vs. dDC2p1124l	25423	-96750 to 147596	No	ns	0.2598
dDO vs. dDOdDC2	22154	-102818 to 147126	No	ns	0.3013
dDO vs. dDOdDC2p1124l	19913	-105944 to 145770	No	ns	0.3345
dDOp1124l vs. dDC2	-3953	-102183 to 94277	No	ns	0.9309
dDOp1124l vs. dDC2p1124l	12666	-2485 to 27816	No	ns	0.0667
dDOp1124l vs. dDOdDC2	9397	-11011 to 29804	No	ns	0.1336
dDOp1124l vs. dDOdDC2p1124l	7156	-17538 to 31849	No	ns	0.2025
dDC2 vs. dDC2p1124l	16619	-92738 to 125975	No	ns	0.3544
dDC2 vs. dDOdDC2	13350	-99097 to 125796	No	ns	0.4374
dDC2 vs. dDOdDC2p1124l	11109	-102315 to 124532	No	ns	0.5126
dDC2p1124l vs. dDOdDC2	-3269	-11592 to 5054	No	ns	0.2353
dDC2p1124l vs. dDOdDC2p1124l	-5510	-14952 to 3932	No	ns	0.1137
dDOdDC2 vs. dDOdDC2p1124l	-2241	-7698 to 3216	No	ns	0.2403
48
EV vs. BA	-299132	-526249 to -72015	Yes	*	0.0278
EV vs. dDO	-143323	-284550 to -2096	Yes	*	0.0485
EV vs. dDOp1124l	-124819	-166288 to -83350	Yes	*	0.0182
EV vs. dDC2	-109574	-270391 to 51243	No	ns	0.0839
EV vs. dDC2p1124l	-53373	-151540 to 44794	No	ns	0.1004
EV vs. dDOdDC2	-70445	-177936 to 37047	No	ns	0.0863
EV vs. dDOdDC2p1124l	-117451	-141465 to -93437	Yes	*	0.0144
BA vs. dDO	155809	49889 to 261729	Yes	*	0.0268
BA vs. dDOp1124l	174313	-37486 to 386112	No	ns	0.0659
BA vs. dDC2	189558	89950 to 289166	Yes	*	0.0172
BA vs. dDC2p1124l	245759	107874 to 383644	Yes	*	0.0214
BA vs. dDOdDC2	228688	100965 to 356410	Yes	*	0.0229
BA vs. dDOdDC2p1124l	181681	-39752 to 403114	No	ns	0.0683
dDO vs. dDOp1124l	18504	-97036 to 134044	No	ns	0.3754
dDO vs. dDC2	33749	-34901 to 102399	No	ns	0.1838
dDO vs. dDC2p1124l	89950	27496 to 152404	Yes	*	0.0261
dDO vs. dDOdDC2	72879	12145 to 133612	Yes	*	0.0357
dDO vs. dDOdDC2p1124l	25872	-106315 to 158059	No	ns	0.2791
dDOp1124l vs. dDC2	15245	-123586 to 154076	No	ns	0.515
dDOp1124l vs. dDC2p1124l	71446	11568 to 131324	Yes	*	0.0413
dDOp1124l vs. dDOdDC2	54375	-16924 to 125673	No	ns	0.0685
dDOp1124l vs. dDOdDC2p1124l	7368	-12791 to 27527	No	ns	0.2433
dDC2 vs. dDC2p1124l	56201	-19603 to 132005	No	ns	0.0814
dDC2 vs. dDOdDC2	39130	-33161 to 111420	No	ns	0.1399
dDC2 vs. dDOdDC2p1124l	-7877	-160738 to 144984	No	ns	0.812
dDC2p1124l vs. dDOdDC2	-17072	-63450 to 29307	No	ns	0.2992
dDC2p1124l vs. dDOdDC2p1124l	-64078	-149039 to 20883	No	ns	0.0677
dDOdDC2 vs. dDOdDC2p1124l	-47007	-142551 to 48538	No	ns	0.1056
72
EV vs. BA	-1471059	-1779405 to -1162712	Yes	*	0.0202
EV vs. dDO	-303376	-1249125 to 642374	No	ns	0.1688
EV vs. dDOp1124l	-660313	-2220589 to 899964	No	ns	0.1282
EV vs. dDC2	-565013	-2327233 to 1197207	No	ns	0.1689
EV vs. dDC2p1124l	-293902	-2754466 to 2166662	No	ns	0.4286
EV vs. dDOdDC2	-363909	-2242983 to 1515165	No	ns	0.2752
EV vs. dDOdDC2p1124l	-660493	-3433286 to 2112300	No	ns	0.2257
BA vs. dDO	1167683	431568 to 1903798	Yes	*	0.0192
BA vs. dDOp1124l	810746	-630805 to 2252297	No	ns	0.0926
BA vs. dDC2	906046	-751003 to 2563094	No	ns	0.0961
BA vs. dDC2p1124l	1177157	-1207578 to 3561891	No	ns	0.1082
BA vs. dDOdDC2	1107150	-673200 to 2887499	No	ns	0.0858
BA vs. dDOdDC2p1124l	810566	-1894764 to 3515895	No	ns	0.1802
dDO vs. dDOp1124l	-356937	-1095430 to 381556	No	ns	0.1586
dDO vs. dDC2	-261638	-1164719 to 641444	No	ns	0.3018
dDO vs. dDC2p1124l	9474	-1667322 to 1686269	No	ns	>0,9999
dDO vs. dDOdDC2	-60534	-1069598 to 948531	No	ns	0.9624
dDO vs. dDOdDC2p1124l	-357118	-2456823 to 1742588	No	ns	0.3767
dDOp1124l vs. dDC2	95300	-656082 to 846681	No	ns	0.8849
dDOp1124l vs. dDC2p1124l	366411	-768532 to 1501353	No	ns	0.2971
dDOp1124l vs. dDOdDC2	296404	-501168 to 1093975	No	ns	0.2857
dDOp1124l vs. dDOdDC2p1124l	-180.5	-1375923 to 1375562	No	ns	>0,9999
dDC2 vs. dDC2p1124l	271111	-802847 to 1345069	No	ns	0.453
dDC2 vs. dDOdDC2	201104	-611011 to 1013219	No	ns	0.523
dDC2 vs. dDOdDC2p1124l	-95480	-1372870 to 1181910	No	ns	0.9635
dDC2p1124l vs. dDOdDC2	-70007	-1124550 to 984536	No	ns	0.989
dDC2p1124l vs. dDOdDC2p1124l	-366591	-1549054 to 815872	No	ns	0.384
dDOdDC2 vs. dDOdDC2p1124l	-296584	-1533856 to 940688	No	ns	0.464
96
EV vs. BA	-4644428	-12959127 to 3670272	No	ns	0.0987
EV vs. dDO	-443690	-4432583 to 3545203	No	ns	0.4558
EV vs. dDOp1124l	-2324709	-4597771 to -51646	Yes	*	0.0477
EV vs. dDC2	-2338543	-7437209 to 2760123	No	ns	0.1184
EV vs. dDC2p1124l	-831023	-8057380 to 6395334	No	ns	0.4429
EV vs. dDOdDC2	-835115	-11476351 to 9806121	No	ns	0.6029
EV vs. dDOdDC2p1124l	-2228930	-6831354 to 2373494	No	ns	0.1123
BA vs. dDO	4200738	-435137 to 8836612	No	ns	0.0575
BA vs. dDOp1124l	2319719	-4776770 to 9416208	No	ns	0.1679
BA vs. dDC2	2305885	-1602652 to 6214421	No	ns	0.117
BA vs. dDC2p1124l	3813405	277930 to 7348879	Yes	*	0.0433
BA vs. dDOdDC2	3809313	-730877 to 8349502	No	ns	0.0689
BA vs. dDOdDC2p1124l	2415498	-1756166 to 6587161	No	ns	0.1154
dDO vs. dDOp1124l	-1881019	-3843786 to 81749	No	ns	0.0535
dDO vs. dDC2	-1894853	-4069812 to 280106	No	ns	0.0643
dDO vs. dDC2p1124l	-387333	-4019833 to 3245167	No	ns	0.8216
dDO vs. dDOdDC2	-391425	-7825305 to 7042455	No	ns	0.9238
dDO vs. dDOdDC2p1124l	-1785240	-3741673 to 171193	No	ns	0.0595
dDOp1124l vs. dDC2	-13835	-3036195 to 3008526	No	ns	>0,9999
dDOp1124l vs. dDC2p1124l	1493686	-4284546 to 7271917	No	ns	0.2269
dDOp1124l vs. dDOdDC2	1489594	-8218397 to 11197584	No	ns	0.3597
dDOp1124l vs. dDOdDC2p1124l	95779	-2412488 to 2604045	No	ns	0.9948
dDC2 vs. dDC2p1124l	1507520	-1663420 to 4678460	No	ns	0.1773
dDC2 vs. dDOdDC2	1503428	-4435520 to 7442376	No	ns	0.326
dDC2 vs. dDOdDC2p1124l	109613	-2071339 to 2290565	No	ns	0.9984
dDC2p1124l vs. dDOdDC2	-4092	-4747723 to 4739539	No	ns	>0,9999
dDC2p1124l vs. dDOdDC2p1124l	-1397907	-4723076 to 1927262	No	ns	0.2022
dDOdDC2 vs. dDOdDC2p1124l	-1393815	-7874701 to 5087071	No	ns	0.3609
Test details	Mean 1	Mean 2	Mean Diff,	SE of diff,	N1	N2	q	DF
0
EV vs. BA	10000	10000	0	0	2	2
EV vs. dDO	10000	10000	0	0	2	2
EV vs. dDOp1124l	10000	10000	0	0	2	2
EV vs. dDC2	10000	10000	0	0	2	2
EV vs. dDC2p1124l	10000	10000	0	0	2	2
EV vs. dDOdDC2	10000	10000	0	0	2	2
EV vs. dDOdDC2p1124l	10000	10000	0	0	2	2
BA vs. dDO	10000	10000	0	0	2	2
BA vs. dDOp1124l	10000	10000	0	0	2	2
BA vs. dDC2	10000	10000	0	0	2	2
BA vs. dDC2p1124l	10000	10000	0	0	2	2
BA vs. dDOdDC2	10000	10000	0	0	2	2
BA vs. dDOdDC2p1124l	10000	10000	0	0	2	2
dDO vs. dDOp1124l	10000	10000	0	0	2	2
dDO vs. dDC2	10000	10000	0	0	2	2
dDO vs. dDC2p1124l	10000	10000	0	0	2	2
dDO vs. dDOdDC2	10000	10000	0	0	2	2
dDO vs. dDOdDC2p1124l	10000	10000	0	0	2	2
dDOp1124l vs. dDC2	10000	10000	0	0	2	2
dDOp1124l vs. dDC2p1124l	10000	10000	0	0	2	2
dDOp1124l vs. dDOdDC2	10000	10000	0	0	2	2
dDOp1124l vs. dDOdDC2p1124l	10000	10000	0	0	2	2
dDC2 vs. dDC2p1124l	10000	10000	0	0	2	2
dDC2 vs. dDOdDC2	10000	10000	0	0	2	2
dDC2 vs. dDOdDC2p1124l	10000	10000	0	0	2	2
dDC2p1124l vs. dDOdDC2	10000	10000	0	0	2	2
dDC2p1124l vs. dDOdDC2p1124l	10000	10000	0	0	2	2
dDOdDC2 vs. dDOdDC2p1124l	10000	10000	0	0	2	2
24
EV vs. BA	6514	76569	-70055	2364	2	2	41.91	1.024
EV vs. dDO	6514	40988	-34474	4348	2	2	11.21	1.007
EV vs. dDOp1124l	6514	28231	-21717	1106	2	2	27.78	1.113
EV vs. dDC2	6514	32184	-25670	3931	2	2	9.235	1.009
EV vs. dDC2p1124l	6514	15565	-9051	687.4	2	2	18.62	1.314
EV vs. dDOdDC2	6514	18834	-12320	506.5	2	2	34.4	1.614
EV vs. dDOdDC2p1124l	6514	21075	-14561	434.4	2	2	47.4	1.829
BA vs. dDO	76569	40988	35581	4935	2	2	10.2	1.54
BA vs. dDOp1124l	76569	28231	48339	2584	2	2	26.45	1.401
BA vs. dDC2	76569	32184	44386	4573	2	2	13.73	1.636
BA vs. dDC2p1124l	76569	15565	61004	2435	2	2	35.43	1.147
BA vs. dDOdDC2	76569	18834	57735	2390	2	2	34.16	1.069
BA vs. dDOdDC2p1124l	76569	21075	55494	2376	2	2	33.03	1.045
dDO vs. dDOp1124l	40988	28231	12758	4471	2	2	4.035	1.122
dDO vs. dDC2	40988	32184	8805	5850	2	2	2.128	1.98
dDO vs. dDC2p1124l	40988	15565	25423	4387	2	2	8.196	1.043
dDO vs. dDOdDC2	40988	18834	22154	4362	2	2	7.183	1.02
dDO vs. dDOdDC2p1124l	40988	21075	19913	4354	2	2	6.468	1.013
dDOp1124l vs. dDC2	28231	32184	-3953	4067	2	2	1.374	1.15
dDOp1124l vs. dDC2p1124l	28231	15565	12666	1250	2	2	14.32	1.626
dDOp1124l vs. dDOdDC2	28231	18834	9397	1161	2	2	11.45	1.321
dDOp1124l vs. dDOdDC2p1124l	28231	21075	7156	1131	2	2	8.945	1.211
dDC2 vs. dDC2p1124l	32184	15565	16619	3974	2	2	5.914	1.053
dDC2 vs. dDOdDC2	32184	18834	13350	3947	2	2	4.783	1.025
dDC2 vs. dDOdDC2p1124l	32184	21075	11109	3938	2	2	3.989	1.016
dDC2p1124l vs. dDOdDC2	15565	18834	-3269	773.3	2	2	5.978	1.769
dDC2p1124l vs. dDOdDC2p1124l	15565	21075	-5510	728.2	2	2	10.7	1.555
dDOdDC2 vs. dDOdDC2p1124l	18834	21075	-2241	560.5	2	2	5.654	1.911
48
EV vs. BA	1879	301011	-299132	7745	2	2	54.62	1.001
EV vs. dDO	1879	145202	-143323	4828	2	2	41.98	1.003
EV vs. dDOp1124l	1879	126698	-124819	1477	2	2	119.5	1.037
EV vs. dDC2	1879	111453	-109574	5493	2	2	28.21	1.003
EV vs. dDC2p1124l	1879	55252	-53373	3371	2	2	22.39	1.007
EV vs. dDOdDC2	1879	72324	-70445	3686	2	2	27.03	1.006
EV vs. dDOdDC2p1124l	1879	119330	-117451	923.7	2	2	179.8	1.097
BA vs. dDO	301011	145202	155809	9122	2	2	24.16	1.675
BA vs. dDOp1124l	301011	126698	174313	7879	2	2	31.29	1.071
BA vs. dDC2	301011	111453	189558	9490	2	2	28.25	1.803
BA vs. dDC2p1124l	301011	55252	245759	8442	2	2	41.17	1.365
BA vs. dDOdDC2	301011	72324	228688	8572	2	2	37.73	1.43
BA vs. dDOdDC2p1124l	301011	119330	181681	7794	2	2	32.96	1.027
dDO vs. dDOp1124l	145202	126698	18504	5041	2	2	5.191	1.183
dDO vs. dDC2	145202	111453	33749	7308	2	2	6.531	1.968
dDO vs. dDC2p1124l	145202	55252	89950	5882	2	2	21.63	1.787
dDO vs. dDOdDC2	145202	72324	72879	6068	2	2	16.99	1.87
dDO vs. dDOdDC2p1124l	145202	119330	25872	4908	2	2	7.455	1.07
dDOp1124l vs. dDC2	126698	111453	15245	5681	2	2	3.795	1.142
dDOp1124l vs. dDC2p1124l	126698	55252	71446	3670	2	2	27.53	1.365
dDOp1124l vs. dDOdDC2	126698	72324	54375	3961	2	2	19.41	1.309
dDOp1124l vs. dDOdDC2p1124l	126698	119330	7368	1720	2	2	6.06	1.664
dDC2 vs. dDC2p1124l	111453	55252	56201	6438	2	2	12.34	1.659
dDC2 vs. dDOdDC2	111453	72324	39130	6609	2	2	8.373	1.748
dDC2 vs. dDOdDC2p1124l	111453	119330	-7877	5563	2	2	2.003	1.054
dDC2p1124l vs. dDOdDC2	55252	72324	-17072	4987	2	2	4.841	1.984
dDC2p1124l vs. dDOdDC2p1124l	55252	119330	-64078	3484	2	2	26.01	1.143
dDOdDC2 vs. dDOdDC2p1124l	72324	119330	-47007	3789	2	2	17.54	1.12
72
EV vs. BA	2791	1473850	-1471059	10632	2	2	195.7	1.01
EV vs. dDO	2791	306167	-303376	32242	2	2	13.31	1.001
EV vs. dDOp1124l	2791	663104	-660313	53145	2	2	17.57	1
EV vs. dDC2	2791	567804	-565013	60017	2	2	13.31	1
EV vs. dDC2p1124l	2791	296693	-293902	83784	2	2	4.961	1
EV vs. dDOdDC2	2791	366700	-363909	63994	2	2	8.042	1
EV vs. dDOdDC2p1124l	2791	663284	-660493	94412	2	2	9.894	1
BA vs. dDO	1473850	306167	1167683	33932	2	2	48.67	1.214
BA vs. dDOp1124l	1473850	663104	810746	54187	2	2	21.16	1.08
BA vs. dDC2	1473850	567804	906046	60942	2	2	21.03	1.062
BA vs. dDC2p1124l	1473850	296693	1177157	84449	2	2	19.71	1.032
BA vs. dDOdDC2	1473850	366700	1107150	64862	2	2	24.14	1.055
BA vs. dDOdDC2p1124l	1473850	663284	810566	95003	2	2	12.07	1.025
dDO vs. dDOp1124l	306167	663104	-356937	62151	2	2	8.122	1.648
dDO vs. dDC2	306167	567804	-261638	68120	2	2	5.432	1.533
dDO vs. dDC2p1124l	306167	296693	9474	89767	2	2	0.1492	1.29
dDO vs. dDOdDC2	306167	366700	-60534	71649	2	2	1.195	1.477
dDO vs. dDOdDC2p1124l	306167	663284	-357118	99760	2	2	5.063	1.23
dDOp1124l vs. dDC2	663104	567804	95300	80158	2	2	1.681	1.971
dDOp1124l vs. dDC2p1124l	663104	296693	366411	99212	2	2	5.223	1.693
dDOp1124l vs. dDOdDC2	663104	366700	296404	83177	2	2	5.04	1.935
dDOp1124l vs. dDOdDC2p1124l	663104	663284	-180.5	108337	2	2	0.002356	1.576
dDC2 vs. dDC2p1124l	567804	296693	271111	103057	2	2	3.72	1.812
dDC2 vs. dDOdDC2	567804	366700	201104	87727	2	2	3.242	1.992
dDC2 vs. dDOdDC2p1124l	567804	663284	-95480	111868	2	2	1.207	1.695
dDC2p1124l vs. dDOdDC2	296693	366700	-70007	105422	2	2	0.9391	1.87
dDC2p1124l vs. dDOdDC2p1124l	296693	663284	-366591	126223	2	2	4.107	1.972
dDOdDC2 vs. dDOdDC2p1124l	366700	663284	-296584	114051	2	2	3.678	1.759
96
EV vs. BA	689	4645117	-4644428	283066	2	2	23.2	1
EV vs. dDO	689	444379	-443690	135798	2	2	4.621	1
EV vs. dDOp1124l	689	2325398	-2324709	77385	2	2	42.48	1
EV vs. dDC2	689	2339232	-2338543	173579	2	2	19.05	1
EV vs. dDC2p1124l	689	831712	-831023	246014	2	2	4.777	1
EV vs. dDOdDC2	689	835804	-835115	362270	2	2	3.26	1
EV vs. dDOdDC2p1124l	689	2229619	-2228930	156685	2	2	20.12	1
BA vs. dDO	4645117	444379	4200738	313954	2	2	18.92	1.437
BA vs. dDOp1124l	4645117	2325398	2319719	293453	2	2	11.18	1.149
BA vs. dDC2	4645117	2339232	2305885	332048	2	2	9.821	1.659
BA vs. dDC2p1124l	4645117	831712	3813405	375032	2	2	14.38	1.962
BA vs. dDOdDC2	4645117	835804	3809313	459745	2	2	11.72	1.89
BA vs. dDOdDC2p1124l	4645117	2229619	2415498	323537	2	2	10.56	1.56
dDO vs. dDOp1124l	444379	2325398	-1881019	156299	2	2	17.02	1.588
dDO vs. dDC2	444379	2339232	-1894853	220388	2	2	12.16	1.891
dDO vs. dDC2p1124l	444379	831712	-387333	281005	2	2	1.949	1.558
dDO vs. dDOdDC2	444379	835804	-391425	386886	2	2	1.431	1.276
dDO vs. dDOdDC2p1124l	444379	2229619	-1785240	207343	2	2	12.18	1.96
dDOp1124l vs. dDC2	2325398	2339232	-13835	190047	2	2	0.1029	1.382
dDOp1124l vs. dDC2p1124l	2325398	831712	1493686	257898	2	2	8.191	1.196
dDOp1124l vs. dDOdDC2	2325398	835804	1489594	370443	2	2	5.687	1.091
dDOp1124l vs. dDOdDC2p1124l	2325398	2229619	95779	174753	2	2	0.7751	1.46
dDC2 vs. dDC2p1124l	2339232	831712	1507520	301086	2	2	7.081	1.798
dDC2 vs. dDOdDC2	2339232	835804	1503428	401708	2	2	5.293	1.436
dDC2 vs. dDOdDC2p1124l	2339232	2229619	109613	233837	2	2	0.6629	1.979
dDC2p1124l vs. dDOdDC2	831712	835804	-4092	437907	2	2	0.01322	1.761
dDC2p1124l vs. dDOdDC2p1124l	831712	2229619	-1397907	291673	2	2	6.778	1.697
dDOdDC2 vs. dDOdDC2p1124l	835804	2229619	-1393815	394702	2	2	4.994	1.361
