# Supplementary material for: The Coiled Coil and C2 Domains Modulate BCR Localization and BCR-ABL1 Compartmentalization, Transforming Activity and TKI Responsiveness
Source: Int J Mol Sci. 2025 Jul 9;26(14):6591. doi: 10.3390/ijms26146591 (PMC12295760; doi:10.3390/ijms26146591)
Supplement: Supplementary file 1 [file ijms-26-06591-s001.zip › TableS3_IL3_0.1%.xlsx]

## Sheet: TableS3_IL3_0.1%
Within each row, compare columns (simple effects within rows)
Number of families	5
Number of comparisons per family	28
Alpha	0.05
Tukey's multiple comparisons test	Mean Diff,	95,00% CI of diff,	Significant?	Summary	Adjusted P Value
0
EV vs. BA	0
EV vs. dDO	0
EV vs. dDOp1124l	0
EV vs. dDC2	0
EV vs. dDC2p1124l	0
EV vs. dDOdDC2	0
EV vs. dDOdDC2p1124l	0
BA vs. dDO	0
BA vs. dDOp1124l	0
BA vs. dDC2	0
BA vs. dDC2p1124l	0
BA vs. dDOdDC2	0
BA vs. dDOdDC2p1124l	0
dDO vs. dDOp1124l	0
dDO vs. dDC2	0
dDO vs. dDC2p1124l	0
dDO vs. dDOdDC2	0
dDO vs. dDOdDC2p1124l	0
dDOp1124l vs. dDC2	0
dDOp1124l vs. dDC2p1124l	0
dDOp1124l vs. dDOdDC2	0
dDOp1124l vs. dDOdDC2p1124l	0
dDC2 vs. dDC2p1124l	0
dDC2 vs. dDOdDC2	0
dDC2 vs. dDOdDC2p1124l	0
dDC2p1124l vs. dDOdDC2	0
dDC2p1124l vs. dDOdDC2p1124l	0
dDOdDC2 vs. dDOdDC2p1124l	0
24
EV vs. BA	-58884	-94184 to -23584	Yes	*	0.0248
EV vs. dDO	-9187	-134659 to 116285	No	ns	0.6655
EV vs. dDOp1124l	3948	-11166 to 19062	No	ns	0.4319
EV vs. dDC2	1867	-244297 to 248030	No	ns	>0,9999
EV vs. dDC2p1124l	23066	10446 to 35685	Yes	*	0.0223
EV vs. dDOdDC2	12149	-8947 to 33244	No	ns	0.0884
EV vs. dDOdDC2p1124l	8836	-129354 to 147026	No	ns	0.722
BA vs. dDO	49697	-32744 to 132138	No	ns	0.0972
BA vs. dDOp1124l	62832	35522 to 90142	Yes	*	0.0136
BA vs. dDC2	60751	-164759 to 286260	No	ns	0.2034
BA vs. dDC2p1124l	81950	30345 to 133554	Yes	*	0.0177
BA vs. dDOdDC2	71033	15078 to 126987	Yes	*	0.0294
BA vs. dDOdDC2p1124l	67720	-29805 to 165245	No	ns	0.0769
dDO vs. dDOp1124l	13135	-103687 to 129957	No	ns	0.4995
dDO vs. dDC2	11054	-117863 to 139970	No	ns	0.8935
dDO vs. dDC2p1124l	32253	-99363 to 163868	No	ns	0.2199
dDO vs. dDOdDC2	21336	-112157 to 154828	No	ns	0.3302
dDO vs. dDOdDC2p1124l	18023	-44734 to 80780	No	ns	0.4309
dDOp1124l vs. dDC2	-2082	-243746 to 239583	No	ns	>0,9999
dDOp1124l vs. dDC2p1124l	19118	-4613 to 42848	No	ns	0.0629
dDOp1124l vs. dDOdDC2	8201	-23909 to 40310	No	ns	0.2131
dDOp1124l vs. dDOdDC2p1124l	4888	-125488 to 135264	No	ns	0.9338
dDC2 vs. dDC2p1124l	21199	-228296 to 270694	No	ns	0.57
dDC2 vs. dDOdDC2	10282	-240225 to 260789	No	ns	0.8701
dDC2 vs. dDOdDC2p1124l	6970	-114706 to 128645	No	ns	0.9836
dDC2p1124l vs. dDOdDC2	-10917	-18001 to -3833	Yes	*	0.0293
dDC2p1124l vs. dDOdDC2p1124l	-14230	-158063 to 129604	No	ns	0.5085
dDOdDC2 vs. dDOdDC2p1124l	-3313	-148871 to 142246	No	ns	0.9821
48
EV vs. BA	-115527	-242932 to 11879	No	ns	0.0576
EV vs. dDO	-115918	-313254 to 81419	No	ns	0.0864
EV vs. dDOp1124l	43732	-62781 to 150244	No	ns	0.2527
EV vs. dDC2	56677	-53064 to 166417	No	ns	0.1437
EV vs. dDC2p1124l	94604	-11363 to 200571	No	ns	0.0606
EV vs. dDOdDC2	46683	-415938 to 509304	No	ns	0.6442
EV vs. dDOdDC2p1124l	48219	-55588 to 152025	No	ns	0.18
BA vs. dDO	-391	-56857 to 56075	No	ns	>0,9999
BA vs. dDOp1124l	159258	18809 to 299707	Yes	*	0.0429
BA vs. dDC2	172203	111844 to 232562	Yes	**	0.0076
BA vs. dDC2p1124l	210131	145150 to 275111	Yes	**	0.0047
BA vs. dDOdDC2	162210	-440785 to 765204	No	ns	0.2015
BA vs. dDOdDC2p1124l	163745	95086 to 232404	Yes	*	0.012
dDO vs. dDOp1124l	159649	-52769 to 372067	No	ns	0.0681
dDO vs. dDC2	172594	90039 to 255149	Yes	*	0.0142
dDO vs. dDC2p1124l	210522	117512 to 303531	Yes	**	0.0096
dDO vs. dDOdDC2	162601	-466796 to 791997	No	ns	0.2088
dDO vs. dDOdDC2p1124l	164136	63046 to 265226	Yes	*	0.0251
dDOp1124l vs. dDC2	12945	-106842 to 132732	No	ns	0.834
dDOp1124l vs. dDC2p1124l	50873	-64351 to 166096	No	ns	0.1837
dDOp1124l vs. dDOdDC2	2952	-436827 to 442730	No	ns	>0,9999
dDOp1124l vs. dDOdDC2p1124l	4487	-108027 to 117001	No	ns	0.9985
dDC2 vs. dDC2p1124l	37928	-27453 to 103308	No	ns	0.1388
dDC2 vs. dDOdDC2	-9994	-591647 to 571660	No	ns	0.9976
dDC2 vs. dDOdDC2p1124l	-8458	-75948 to 59032	No	ns	0.8907
dDC2p1124l vs. dDOdDC2	-47921	-621224 to 525382	No	ns	0.6262
dDC2p1124l vs. dDOdDC2p1124l	-46386	-115115 to 22344	No	ns	0.1054
dDOdDC2 vs. dDOdDC2p1124l	1536	-565381 to 568452	No	ns	>0,9999
72
EV vs. BA	-934764	-2130315 to 260787	No	ns	0.0656
EV vs. dDO	-706586	-1457377 to 44205	No	ns	0.0561
EV vs. dDOp1124l	-133776	-1807262 to 1539710	No	ns	0.6185
EV vs. dDC2	29213	-1727385 to 1785810	No	ns	0.9959
EV vs. dDC2p1124l	269074	-485076 to 1023223	No	ns	0.3126
EV vs. dDOdDC2	12943	-1285095 to 1310980	No	ns	>0,9999
EV vs. dDOdDC2p1124l	28963	-794378 to 852303	No	ns	0.9998
BA vs. dDO	228178	-682971 to 1139327	No	ns	0.3098
BA vs. dDOp1124l	800988	378273 to 1223703	Yes	*	0.0173
BA vs. dDC2	963977	303302 to 1624651	Yes	*	0.0224
BA vs. dDC2p1124l	1203838	239183 to 2168492	Yes	*	0.0395
BA vs. dDOdDC2	947707	654402 to 1241011	Yes	**	0.005
BA vs. dDOdDC2p1124l	963727	-434965 to 2362418	No	ns	0.0742
dDO vs. dDOp1124l	572810	-856791 to 2002411	No	ns	0.1329
dDO vs. dDC2	735799	-789228 to 2260825	No	ns	0.1122
dDO vs. dDC2p1124l	975660	283440 to 1667879	Yes	*	0.0254
dDO vs. dDOdDC2	719529	-269972 to 1709029	No	ns	0.0738
dDO vs. dDOdDC2p1124l	735549	-78785 to 1549882	No	ns	0.0603
dDOp1124l vs. dDC2	162989	-71560 to 397537	No	ns	0.0718
dDOp1124l vs. dDC2p1124l	402850	-1076830 to 1882529	No	ns	0.1992
dDOp1124l vs. dDOdDC2	146719	-210867 to 504304	No	ns	0.1708
dDOp1124l vs. dDOdDC2p1124l	162739	-1667366 to 1992843	No	ns	0.5664
dDC2 vs. dDC2p1124l	239861	-1332424 to 1812146	No	ns	0.345
dDC2 vs. dDOdDC2	-16270	-616593 to 584053	No	ns	0.9705
dDC2 vs. dDOdDC2p1124l	-250	-1907104 to 1906604	No	ns	>0,9999
dDC2p1124l vs. dDOdDC2	-256131	-1306291 to 794029	No	ns	0.286
dDC2p1124l vs. dDOdDC2p1124l	-240111	-1052856 to 572634	No	ns	0.4001
dDOdDC2 vs. dDOdDC2p1124l	16020	-1480465 to 1512505	No	ns	>0,9999
96
EV vs. BA	-3141682	-5530909 to -752454	Yes	*	0.036
EV vs. dDO	-1312173	-3001780 to 377435	No	ns	0.0646
EV vs. dDOp1124l	-1582091	-9518052 to 6353870	No	ns	0.2796
EV vs. dDC2	-840899	-2368642 to 686844	No	ns	0.0975
EV vs. dDC2p1124l	346566	-3077600 to 3770731	No	ns	0.6905
EV vs. dDOdDC2	-715498	-2681167 to 1250171	No	ns	0.2219
EV vs. dDOdDC2p1124l	-1532396	-4166388 to 1101597	No	ns	0.1053
BA vs. dDO	1829509	-2289717 to 5948735	No	ns	0.12
BA vs. dDOp1124l	1559591	-3344560 to 6463741	No	ns	0.2463
BA vs. dDC2	2300783	-1756493 to 6358058	No	ns	0.0931
BA vs. dDC2p1124l	3488247	1285694 to 5690800	Yes	*	0.0207
BA vs. dDOdDC2	2426184	593353 to 4259014	Yes	*	0.029
BA vs. dDOdDC2p1124l	1609286	-354302 to 3572874	No	ns	0.0732
dDO vs. dDOp1124l	-269919	-9047610 to 8507773	No	ns	0.9455
dDO vs. dDC2	471274	163383 to 779164	Yes	*	0.0219
dDO vs. dDC2p1124l	1658738	-3387510 to 6704986	No	ns	0.1641
dDO vs. dDOdDC2	596675	-3049112 to 4242461	No	ns	0.33
dDO vs. dDOdDC2p1124l	-220223	-4584280 to 4143834	No	ns	0.8125
dDOp1124l vs. dDC2	741192	-8005983 to 9488367	No	ns	0.5744
dDOp1124l vs. dDC2p1124l	1928657	-2356155 to 6213468	No	ns	0.173
dDOp1124l vs. dDOdDC2	866593	-4523461 to 6256647	No	ns	0.4956
dDOp1124l vs. dDOdDC2p1124l	49696	-4657621 to 4757012	No	ns	>0,9999
dDC2 vs. dDC2p1124l	1187465	-3807416 to 6182345	No	ns	0.2273
dDC2 vs. dDOdDC2	125401	-3450973 to 3701775	No	ns	0.936
dDC2 vs. dDOdDC2p1124l	-691497	-4996821 to 3613828	No	ns	0.3358
dDC2p1124l vs. dDOdDC2	-1062064	-3304050 to 1179923	No	ns	0.1828
dDC2p1124l vs. dDOdDC2p1124l	-1878961	-4086852 to 328930	No	ns	0.0678
dDOdDC2 vs. dDOdDC2p1124l	-816898	-2739025 to 1105230	No	ns	0.2323
Test details	Mean 1	Mean 2	Mean Diff,	SE of diff,	N1	N2	q	DF
0
EV vs. BA	10000	10000	0	0	2	2
EV vs. dDO	10000	10000	0	0	2	2
EV vs. dDOp1124l	10000	10000	0	0	2	2
EV vs. dDC2	10000	10000	0	0	2	2
EV vs. dDC2p1124l	10000	10000	0	0	2	2
EV vs. dDOdDC2	10000	10000	0	0	2	2
EV vs. dDOdDC2p1124l	10000	10000	0	0	2	2
BA vs. dDO	10000	10000	0	0	2	2
BA vs. dDOp1124l	10000	10000	0	0	2	2
BA vs. dDC2	10000	10000	0	0	2	2
BA vs. dDC2p1124l	10000	10000	0	0	2	2
BA vs. dDOdDC2	10000	10000	0	0	2	2
BA vs. dDOdDC2p1124l	10000	10000	0	0	2	2
dDO vs. dDOp1124l	10000	10000	0	0	2	2
dDO vs. dDC2	10000	10000	0	0	2	2
dDO vs. dDC2p1124l	10000	10000	0	0	2	2
dDO vs. dDOdDC2	10000	10000	0	0	2	2
dDO vs. dDOdDC2p1124l	10000	10000	0	0	2	2
dDOp1124l vs. dDC2	10000	10000	0	0	2	2
dDOp1124l vs. dDC2p1124l	10000	10000	0	0	2	2
dDOp1124l vs. dDOdDC2	10000	10000	0	0	2	2
dDOp1124l vs. dDOdDC2p1124l	10000	10000	0	0	2	2
dDC2 vs. dDC2p1124l	10000	10000	0	0	2	2
dDC2 vs. dDOdDC2	10000	10000	0	0	2	2
dDC2 vs. dDOdDC2p1124l	10000	10000	0	0	2	2
dDC2p1124l vs. dDOdDC2	10000	10000	0	0	2	2
dDC2p1124l vs. dDOdDC2p1124l	10000	10000	0	0	2	2
dDOdDC2 vs. dDOdDC2p1124l	10000	10000	0	0	2	2
24
EV vs. BA	37936	96820	-58884	2127	2	2	39.15	1.355
EV vs. dDO	37936	47123	-9187	4643	2	2	2.798	1.067
EV vs. dDOp1124l	37936	33988	3948	1444	2	2	3.866	1.806
EV vs. dDC2	37936	36069	1867	8581	2	2	0.3076	1.019
EV vs. dDC2p1124l	37936	14870	23066	950.3	2	2	34.33	1.531
EV vs. dDOdDC2	37936	25787	12149	867.5	2	2	19.81	1.145
EV vs. dDOdDC2p1124l	37936	29100	8836	5045	2	2	2.477	1.057
BA vs. dDO	96820	47123	49697	4968	2	2	14.15	1.355
BA vs. dDOp1124l	96820	33988	62832	2282	2	2	38.94	1.64
BA vs. dDC2	96820	36069	60751	8761	2	2	9.806	1.105
BA vs. dDC2p1124l	96820	14870	81950	2006	2	2	57.76	1.105
BA vs. dDOdDC2	96820	25787	71033	1969	2	2	51.03	1.027
BA vs. dDOdDC2p1124l	96820	29100	67720	5346	2	2	17.91	1.302
dDO vs. dDOp1124l	47123	33988	13135	4716	2	2	3.939	1.132
dDO vs. dDC2	47123	36069	11054	9684	2	2	1.614	1.529
dDO vs. dDC2p1124l	47123	14870	32253	4589	2	2	9.94	1.019
dDO vs. dDOdDC2	47123	25787	21336	4572	2	2	6.599	1.005
dDO vs. dDOdDC2p1124l	47123	29100	18023	6753	2	2	3.774	1.985
dDOp1124l vs. dDC2	33988	36069	-2082	8621	2	2	0.3415	1.038
dDOp1124l vs. dDC2p1124l	33988	14870	19118	1259	2	2	21.47	1.285
dDOp1124l vs. dDOdDC2	33988	25787	8201	1198	2	2	9.68	1.074
dDOp1124l vs. dDOdDC2p1124l	33988	29100	4888	5113	2	2	1.352	1.111
dDC2 vs. dDC2p1124l	36069	14870	21199	8552	2	2	3.506	1.006
dDC2 vs. dDOdDC2	36069	25787	10282	8543	2	2	1.702	1.001
dDC2 vs. dDOdDC2p1124l	36069	29100	6970	9884	2	2	0.9972	1.609
dDC2p1124l vs. dDOdDC2	14870	25787	-10917	502.7	2	2	30.71	1.476
dDC2p1124l vs. dDOdDC2p1124l	14870	29100	-14230	4996	2	2	4.028	1.016
dDOdDC2 vs. dDOdDC2p1124l	25787	29100	-3313	4981	2	2	0.9406	1.004
48
EV vs. BA	171665	287192	-115527	8828	2	2	18.51	1.456
EV vs. dDO	171665	287583	-115918	8225	2	2	19.93	1.154
EV vs. dDOp1124l	171665	127934	43732	11522	2	2	5.368	1.994
EV vs. dDC2	171665	114989	56677	9282	2	2	8.635	1.654
EV vs. dDC2p1124l	171665	77061	94604	9451	2	2	14.16	1.717
EV vs. dDOdDC2	171665	124982	46683	23251	2	2	2.839	1.258
EV vs. dDOdDC2p1124l	171665	123447	48219	9575	2	2	7.122	1.76
BA vs. dDO	287192	287583	-391	4473	2	2	0.1236	1.582
BA vs. dDOp1124l	287192	127934	159258	9225	2	2	24.41	1.414
BA vs. dDC2	287192	114989	172203	6206	2	2	39.24	1.913
BA vs. dDC2p1124l	287192	77061	210131	6455	2	2	46.04	1.861
BA vs. dDOdDC2	287192	124982	162210	22203	2	2	10.33	1.063
BA vs. dDOdDC2p1124l	287192	123447	163745	6636	2	2	34.89	1.822
dDO vs. dDOp1124l	287583	127934	159649	8650	2	2	26.1	1.138
dDO vs. dDC2	287583	114989	172594	5313	2	2	45.94	1.399
dDO vs. dDC2p1124l	287583	77061	210522	5602	2	2	53.15	1.355
dDO vs. dDOdDC2	287583	124982	162601	21970	2	2	10.47	1.02
dDO vs. dDOdDC2p1124l	287583	123447	164136	5810	2	2	39.95	1.327
dDOp1124l vs. dDC2	127934	114989	12945	9661	2	2	1.895	1.601
dDOp1124l vs. dDC2p1124l	127934	77061	50873	9823	2	2	7.324	1.663
dDOp1124l vs. dDOdDC2	127934	124982	2952	23405	2	2	0.1783	1.287
dDOp1124l vs. dDOdDC2p1124l	127934	123447	4487	9943	2	2	0.6382	1.706
dDC2 vs. dDC2p1124l	114989	77061	37928	7064	2	2	7.593	1.992
dDC2 vs. dDOdDC2	114989	124982	-9994	22387	2	2	0.6313	1.098
dDC2 vs. dDOdDC2p1124l	114989	123447	-8458	7230	2	2	1.654	1.978
dDC2p1124l vs. dDOdDC2	77061	124982	-47921	22457	2	2	3.018	1.111
dDC2p1124l vs. dDOdDC2p1124l	77061	123447	-46386	7444	2	2	8.812	1.996
dDOdDC2 vs. dDOdDC2p1124l	124982	123447	1536	22510	2	2	0.09647	1.121
72
EV vs. BA	690923	1625687	-934764	64456	2	2	20.51	1.293
EV vs. dDO	690923	1397509	-706586	79656	2	2	12.54	1.962
EV vs. dDOp1124l	690923	824699	-133776	60918	2	2	3.106	1.054
EV vs. dDC2	690923	661711	29213	60186	2	2	0.6864	1.005
EV vs. dDC2p1124l	690923	421850	269074	80714	2	2	4.715	1.976
EV vs. dDOdDC2	690923	677981	12943	63767	2	2	0.287	1.247
EV vs. dDOdDC2p1124l	690923	661961	28963	88679	2	2	0.4619	1.987
BA vs. dDO	1625687	1397509	228178	57217	2	2	5.64	1.381
BA vs. dDOp1124l	1625687	824699	800988	25292	2	2	44.79	1.35
BA vs. dDC2	1625687	661711	963977	23474	2	2	58.07	1.035
BA vs. dDC2p1124l	1625687	421850	1203838	58681	2	2	29.01	1.361
BA vs. dDOdDC2	1625687	677981	947707	31542	2	2	42.49	1.984
BA vs. dDOdDC2p1124l	1625687	661961	963727	69229	2	2	19.69	1.251
dDO vs. dDOp1124l	1397509	824699	572810	53199	2	2	15.23	1.072
dDO vs. dDC2	1397509	661711	735799	52360	2	2	19.87	1.007
dDO vs. dDC2p1124l	1397509	421850	975660	75060	2	2	18.38	1.998
dDO vs. dDOdDC2	1397509	677981	719529	56439	2	2	18.03	1.323
dDO vs. dDOdDC2p1124l	1397509	661961	735549	83565	2	2	12.45	1.91
dDOp1124l vs. dDC2	824699	661711	162989	10365	2	2	22.24	1.19
dDOp1124l vs. dDC2p1124l	824699	421850	402850	54771	2	2	10.4	1.067
dDOp1124l vs. dDOdDC2	824699	677981	146719	23479	2	2	8.837	1.413
dDOp1124l vs. dDOdDC2p1124l	824699	661961	162739	65947	2	2	3.49	1.046
dDC2 vs. dDC2p1124l	661711	421850	239861	53956	2	2	6.287	1.006
dDC2 vs. dDOdDC2	661711	677981	-16270	21509	2	2	1.07	1.042
dDC2 vs. dDOdDC2p1124l	661711	661961	-250	65272	2	2	0.005417	1.004
dDC2p1124l vs. dDOdDC2	421850	677981	-256131	57923	2	2	6.254	1.305
dDC2p1124l vs. dDOdDC2p1124l	421850	661961	-240111	84574	2	2	4.015	1.931
dDOdDC2 vs. dDOdDC2p1124l	677981	661961	16020	68587	2	2	0.3303	1.211
96
EV vs. BA	1702273	4843955	-3141682	162150	2	2	27.4	1.439
EV vs. dDO	1702273	3014446	-1312173	73375	2	2	25.29	1.18
EV vs. dDOp1124l	1702273	3284364	-1582091	309795	2	2	7.222	1.108
EV vs. dDC2	1702273	2543172	-840899	74469	2	2	15.97	1.243
EV vs. dDC2p1124l	1702273	1355708	346566	190153	2	2	2.577	1.309
EV vs. dDOdDC2	1702273	2417771	-715498	148390	2	2	6.819	1.533
EV vs. dDOdDC2p1124l	1702273	3234669	-1532396	169426	2	2	12.79	1.398
BA vs. dDO	4843955	3014446	1829509	147661	2	2	17.52	1.042
BA vs. dDOp1124l	4843955	3284364	1559591	335251	2	2	6.579	1.445
BA vs. dDC2	4843955	2543172	2300783	148207	2	2	21.95	1.057
BA vs. dDC2p1124l	4843955	1355708	3488247	229299	2	2	21.51	1.932
BA vs. dDOdDC2	4843955	2417771	2426184	196059	2	2	17.5	1.976
BA vs. dDOdDC2p1124l	4843955	3234669	1609286	212427	2	2	10.71	1.994
dDO vs. dDOp1124l	3014446	3284364	-269919	302464	2	2	1.262	1.01
dDO vs. dDC2	3014446	2543172	471274	32506	2	2	20.5	1.954
dDO vs. dDC2p1124l	3014446	1355708	1658738	177958	2	2	13.18	1.029
dDO vs. dDOdDC2	3014446	2417771	596675	132403	2	2	6.373	1.052
dDO vs. dDOdDC2p1124l	3014446	3234669	-220223	155616	2	2	2.001	1.038
dDOp1124l vs. dDC2	3284364	2543172	741192	302731	2	2	3.462	1.013
dDOp1124l vs. dDC2p1124l	3284364	1355708	1928657	349655	2	2	7.801	1.614
dDOp1124l vs. dDOdDC2	3284364	2417771	866593	328816	2	2	3.727	1.363
dDOp1124l vs. dDOdDC2p1124l	3284364	3234669	49696	338830	2	2	0.2074	1.489
dDC2 vs. dDC2p1124l	2543172	1355708	1187465	178412	2	2	9.413	1.039
dDC2 vs. dDOdDC2	2543172	2417771	125401	133012	2	2	1.333	1.071
dDC2 vs. dDOdDC2p1124l	2543172	3234669	-691497	156135	2	2	6.263	1.051
dDC2p1124l vs. dDOdDC2	1355708	2417771	-1062064	219783	2	2	6.834	1.842
dDC2p1124l vs. dDOdDC2p1124l	1355708	3234669	-1878961	234501	2	2	11.33	1.964
dDOdDC2 vs. dDOdDC2p1124l	2417771	3234669	-816898	202118	2	2	5.716	1.948
