# Supplementary material for: The Coiled Coil and C2 Domains Modulate BCR Localization and BCR-ABL1 Compartmentalization, Transforming Activity and TKI Responsiveness
Source: Int J Mol Sci. 2025 Jul 9;26(14):6591. doi: 10.3390/ijms26146591 (PMC12295760; doi:10.3390/ijms26146591)
Supplement: Supplementary file 1 [file ijms-26-06591-s001.zip › TableS4_IL3_1%.xlsx]

## Sheet: TableS4_IL3_1%
Within each row, compare columns (simple effects within rows)
Number of families	5
Number of comparisons per family	28
Alpha	0.05
Tukey's multiple comparisons test	Mean Diff,	95,00% CI of diff,	Significant?	Summary	Adjusted P Value
0
EV vs. BA	0
EV vs. dDO 24 h	0
EV vs. dDOp1124l 24 h	0
EV vs. dDC2	0
EV vs. dDC2p1124l 24 h	0
EV vs. dDOdDC2	0
EV vs. dDOdDC2p1124l 24 h	0
BA vs. dDO 24 h	0
BA vs. dDOp1124l 24 h	0
BA vs. dDC2	0
BA vs. dDC2p1124l 24 h	0
BA vs. dDOdDC2	0
BA vs. dDOdDC2p1124l 24 h	0
dDO 24 h vs. dDOp1124l 24 h	0
dDO 24 h vs. dDC2	0
dDO 24 h vs. dDC2p1124l 24 h	0
dDO 24 h vs. dDOdDC2	0
dDO 24 h vs. dDOdDC2p1124l 24 h	0
dDOp1124l 24 h vs. dDC2	0
dDOp1124l 24 h vs. dDC2p1124l 24 h	0
dDOp1124l 24 h vs. dDOdDC2	0
dDOp1124l 24 h vs. dDOdDC2p1124l 24 h	0
dDC2 vs. dDC2p1124l 24 h	0
dDC2 vs. dDOdDC2	0
dDC2 vs. dDOdDC2p1124l 24 h	0
dDC2p1124l 24 h vs. dDOdDC2	0
dDC2p1124l 24 h vs. dDOdDC2p1124l 24 h	0
dDOdDC2 vs. dDOdDC2p1124l 24 h	0
24
EV vs. BA	-25782	-114561 to 62998	No	ns	0.191
EV vs. dDO 24 h	-7495	-52672 to 37682	No	ns	0.7026
EV vs. dDOp1124l 24 h	13705	-66412 to 93821	No	ns	0.3668
EV vs. dDC2	19417	-53206 to 92039	No	ns	0.2434
EV vs. dDC2p1124l 24 h	30453	-41883 to 102789	No	ns	0.1409
EV vs. dDOdDC2	24122	-78417 to 126661	No	ns	0.2286
EV vs. dDOdDC2p1124l 24 h	21851	-27287 to 70988	No	ns	0.1793
BA vs. dDO 24 h	18287	-33144 to 69717	No	ns	0.1742
BA vs. dDOp1124l 24 h	39486	24947 to 54025	Yes	**	0.0086
BA vs. dDC2	45198	28407 to 61989	Yes	**	0.009
BA vs. dDC2p1124l 24 h	56235	39350 to 73119	Yes	**	0.0039
BA vs. dDOdDC2	49904	25414 to 74393	Yes	*	0.0132
BA vs. dDOdDC2p1124l 24 h	47632	10752 to 84512	Yes	*	0.0377
dDO 24 h vs. dDOp1124l 24 h	21200	-21260 to 63659	No	ns	0.1307
dDO 24 h vs. dDC2	26912	-11780 to 65603	No	ns	0.0861
dDO 24 h vs. dDC2p1124l 24 h	37948	-626,9 to 76523	No	ns	0.0513
dDO 24 h vs. dDOdDC2	31617	-41072 to 104306	No	ns	0.1238
dDO 24 h vs. dDOdDC2p1124l 24 h	29346	-2042 to 60733	No	ns	0.0567
dDOp1124l 24 h vs. dDC2	5712	-10739 to 22163	No	ns	0.3249
dDOp1124l 24 h vs. dDC2p1124l 24 h	16749	239,3 to 33258	Yes	*	0.0486
dDOp1124l 24 h vs. dDOdDC2	10418	-21099 to 41934	No	ns	0.1629
dDOp1124l 24 h vs. dDOdDC2p1124l 24 h	8146	-23306 to 39598	No	ns	0.3551
dDC2 vs. dDC2p1124l 24 h	11037	-6112 to 28185	No	ns	0.1152
dDC2 vs. dDOdDC2	4706	-31465 to 40876	No	ns	0.4134
dDC2 vs. dDOdDC2p1124l 24 h	2434	-26718 to 31586	No	ns	0.9385
dDC2p1124l 24 h vs. dDOdDC2	-6331	-42673 to 30011	No	ns	0.3125
dDC2p1124l 24 h vs. dDOdDC2p1124l 24 h	-8603	-37685 to 20480	No	ns	0.33
dDOdDC2 vs. dDOdDC2p1124l 24 h	-2272	-63110 to 58567	No	ns	0.9066
48
EV vs. BA	-28040	-29750 to -26329	Yes	**	0.004
EV vs. dDO 24 h	-62316	-189843 to 65212	No	ns	0.1113
EV vs. dDOp1124l 24 h	151547	45967 to 257126	Yes	*	0.0244
EV vs. dDC2	177275	106284 to 248265	Yes	*	0.021
EV vs. dDC2p1124l 24 h	215323	-3452 to 434097	No	ns	0.0516
EV vs. dDOdDC2	157587	-105265 to 420439	No	ns	0.0932
EV vs. dDOdDC2p1124l 24 h	152450	128866 to 176034	Yes	*	0.0205
BA vs. dDO 24 h	-34276	-161698 to 93146	No	ns	0.2006
BA vs. dDOp1124l 24 h	179586	74134 to 285038	Yes	*	0.0214
BA vs. dDC2	205314	134514 to 276114	Yes	*	0.0208
BA vs. dDC2p1124l 24 h	243362	24650 to 462074	Yes	*	0.0397
BA vs. dDOdDC2	185627	-77174 to 448427	No	ns	0.0815
BA vs. dDOdDC2p1124l 24 h	180490	157466 to 203513	Yes	*	0.0187
dDO 24 h vs. dDOp1124l 24 h	213862	159733 to 267991	Yes	**	0.0017
dDO 24 h vs. dDC2	239590	175859 to 303321	Yes	**	0.0021
dDO 24 h vs. dDC2p1124l 24 h	277638	171559 to 383717	Yes	**	0.0088
dDO 24 h vs. dDOdDC2	219903	74661 to 365144	Yes	*	0.0305
dDO 24 h vs. dDOdDC2p1124l 24 h	214766	95689 to 333842	Yes	*	0.0167
dDOp1124l 24 h vs. dDC2	25728	-21556 to 73012	No	ns	0.1389
dDOp1124l 24 h vs. dDC2p1124l 24 h	63776	-57613 to 185165	No	ns	0.1246
dDOp1124l 24 h vs. dDOdDC2	6041	-165632 to 177713	No	ns	0.989
dDOp1124l 24 h vs. dDOdDC2p1124l 24 h	903.5	-94442 to 96249	No	ns	>0,9999
dDC2 vs. dDC2p1124l 24 h	38048	-133540 to 209636	No	ns	0.2736
dDC2 vs. dDOdDC2	-19688	-244983 to 205608	No	ns	0.6253
dDC2 vs. dDOdDC2p1124l 24 h	-24825	-79475 to 29826	No	ns	0.1206
dDC2p1124l 24 h vs. dDOdDC2	-57736	-169275 to 53804	No	ns	0.1655
dDC2p1124l 24 h vs. dDOdDC2p1124l 24 h	-62873	-276669 to 150924	No	ns	0.1836
dDOdDC2 vs. dDOdDC2p1124l 24 h	-5137	-263833 to 253559	No	ns	0.991
72
EV vs. BA	-262475	-3572837 to 3047887	No	ns	0.9632
EV vs. dDO 24 h	-324642	-6884496 to 6235213	No	ns	0.859
EV vs. dDOp1124l 24 h	834099	-6481497 to 8149695	No	ns	0.4504
EV vs. dDC2	884778	-2318882 to 4088438	No	ns	0.413
EV vs. dDC2p1124l 24 h	1285206	-6126958 to 8697369	No	ns	0.3056
EV vs. dDOdDC2	837450	-6584659 to 8259558	No	ns	0.4503
EV vs. dDOdDC2p1124l 24 h	878505	-6135743 to 7892753	No	ns	0.4258
BA vs. dDO 24 h	-62167	-3702467 to 3578134	No	ns	0.9996
BA vs. dDOp1124l 24 h	1096574	-3783187 to 5976335	No	ns	0.2401
BA vs. dDC2	1147253	-1216733 to 3511239	No	ns	0.1895
BA vs. dDC2p1124l 24 h	1547681	-3473242 to 6568603	No	ns	0.1755
BA vs. dDOdDC2	1099925	-3935634 to 6135483	No	ns	0.2453
BA vs. dDOdDC2p1124l 24 h	1140980	-3288436 to 5570396	No	ns	0.2153
dDO 24 h vs. dDOp1124l 24 h	1158741	-183921 to 2501402	No	ns	0.0577
dDO 24 h vs. dDC2	1209420	-3062999 to 5481838	No	ns	0.2093
dDO 24 h vs. dDC2p1124l 24 h	1609847	-163687 to 3383381	No	ns	0.0594
dDO 24 h vs. dDOdDC2	1162091	-651422 to 2975604	No	ns	0.088
dDO 24 h vs. dDOdDC2p1124l 24 h	1203147	397618 to 2008675	Yes	*	0.0247
dDOp1124l 24 h vs. dDC2	50679	-5314886 to 5416244	No	ns	0.9999
dDOp1124l 24 h vs. dDC2p1124l 24 h	451107	-50306 to 952519	No	ns	0.0557
dDOp1124l 24 h vs. dDOdDC2	3351	-619466 to 626167	No	ns	>0,9999
dDOp1124l 24 h vs. dDOdDC2p1124l 24 h	44406	-623917 to 712729	No	ns	0.9473
dDC2 vs. dDC2p1124l 24 h	400428	-5094468 to 5895323	No	ns	0.6373
dDC2 vs. dDOdDC2	-47329	-5555610 to 5460953	No	ns	>0,9999
dDC2 vs. dDOdDC2p1124l 24 h	-6273	-4963785 to 4951239	No	ns	>0,9999
dDC2p1124l 24 h vs. dDOdDC2	-447756	-591329 to -304183	Yes	**	0.0066
dDC2p1124l 24 h vs. dDOdDC2p1124l 24 h	-406701	-1597047 to 783646	No	ns	0.1573
dDOdDC2 vs. dDOdDC2p1124l 24 h	41056	-1206658 to 1288769	No	ns	0.9316
96
EV vs. BA	-1118162	-3366129 to 1129806	No	ns	0.105
EV vs. dDO 24 h	-765952	-1842291 to 310388	No	ns	0.0956
EV vs. dDOp1124l 24 h	261207	-1255051 to 1777465	No	ns	0.6771
EV vs. dDC2	967845	-1469928 to 3405618	No	ns	0.1364
EV vs. dDC2p1124l 24 h	1948458	181562 to 3715354	Yes	*	0.045
EV vs. dDOdDC2	347466	-11222915 to 11917846	No	ns	0.9638
EV vs. dDOdDC2p1124l 24 h	51578	-2300773 to 2403929	No	ns	0.988
BA vs. dDO 24 h	352210	-1838968 to 2543388	No	ns	0.3434
BA vs. dDOp1124l 24 h	1379369	-1936667 to 4695404	No	ns	0.1285
BA vs. dDC2	2086007	1641621 to 2530392	Yes	*	0.0126
BA vs. dDC2p1124l 24 h	3066620	2631409 to 3501830	Yes	**	0.0016
BA vs. dDOdDC2	1465627	-10987495 to 13918749	No	ns	0.435
BA vs. dDOdDC2p1124l 24 h	1169740	945039 to 1394440	Yes	***	0.0005
dDO 24 h vs. dDOp1124l 24 h	1027159	-501920 to 2556237	No	ns	0.0991
dDO 24 h vs. dDC2	1733797	-651411 to 4119004	No	ns	0.079
dDO 24 h vs. dDC2p1124l 24 h	2714410	1018836 to 4409983	Yes	*	0.0222
dDO 24 h vs. dDOdDC2	1113417	-10495954 to 12722788	No	ns	0.5441
dDO 24 h vs. dDOdDC2p1124l 24 h	817530	-1480440 to 3115499	No	ns	0.1511
dDOp1124l 24 h vs. dDC2	706638	-2744288 to 4157564	No	ns	0.2611
dDOp1124l 24 h vs. dDC2p1124l 24 h	1687251	-1330150 to 4704652	No	ns	0.0915
dDOp1124l 24 h vs. dDOdDC2	86259	-10524377 to 10696894	No	ns	>0,9999
dDOp1124l 24 h vs. dDOdDC2p1124l 24 h	-209629	-3599551 to 3180293	No	ns	0.7192
dDC2 vs. dDC2p1124l 24 h	980613	129377 to 1831849	Yes	*	0.0369
dDC2 vs. dDOdDC2	-620380	-13111539 to 11870780	No	ns	0.8013
dDC2 vs. dDOdDC2p1124l 24 h	-916267	-1168403 to -664131	Yes	**	0.0072
dDC2p1124l 24 h vs. dDOdDC2	-1600993	-13971550 to 10769565	No	ns	0.4015
dDC2p1124l 24 h vs. dDOdDC2p1124l 24 h	-1896880	-2480156 to -1313604	Yes	**	0.006
dDOdDC2 vs. dDOdDC2p1124l 24 h	-295888	-12769952 to 12178177	No	ns	0.9784
Test details	Mean 1	Mean 2	Mean Diff,	SE of diff,	N1	N2	q	DF
0
EV vs. BA	10000	10000	0	0	2	2
EV vs. dDO 24 h	10000	10000	0	0	2	2
EV vs. dDOp1124l 24 h	10000	10000	0	0	2	2
EV vs. dDC2	10000	10000	0	0	2	2
EV vs. dDC2p1124l 24 h	10000	10000	0	0	2	2
EV vs. dDOdDC2	10000	10000	0	0	2	2
EV vs. dDOdDC2p1124l 24 h	10000	10000	0	0	2	2
BA vs. dDO 24 h	10000	10000	0	0	2	2
BA vs. dDOp1124l 24 h	10000	10000	0	0	2	2
BA vs. dDC2	10000	10000	0	0	2	2
BA vs. dDC2p1124l 24 h	10000	10000	0	0	2	2
BA vs. dDOdDC2	10000	10000	0	0	2	2
BA vs. dDOdDC2p1124l 24 h	10000	10000	0	0	2	2
dDO 24 h vs. dDOp1124l 24 h	10000	10000	0	0	2	2
dDO 24 h vs. dDC2	10000	10000	0	0	2	2
dDO 24 h vs. dDC2p1124l 24 h	10000	10000	0	0	2	2
dDO 24 h vs. dDOdDC2	10000	10000	0	0	2	2
dDO 24 h vs. dDOdDC2p1124l 24 h	10000	10000	0	0	2	2
dDOp1124l 24 h vs. dDC2	10000	10000	0	0	2	2
dDOp1124l 24 h vs. dDC2p1124l 24 h	10000	10000	0	0	2	2
dDOp1124l 24 h vs. dDOdDC2	10000	10000	0	0	2	2
dDOp1124l 24 h vs. dDOdDC2p1124l 24 h	10000	10000	0	0	2	2
dDC2 vs. dDC2p1124l 24 h	10000	10000	0	0	2	2
dDC2 vs. dDOdDC2	10000	10000	0	0	2	2
dDC2 vs. dDOdDC2p1124l 24 h	10000	10000	0	0	2	2
dDC2p1124l 24 h vs. dDOdDC2	10000	10000	0	0	2	2
dDC2p1124l 24 h vs. dDOdDC2p1124l 24 h	10000	10000	0	0	2	2
dDOdDC2 vs. dDOdDC2p1124l 24 h	10000	10000	0	0	2	2
24
EV vs. BA	47559	73341	-25782	3647	2	2	9.996	1.144
EV vs. dDO 24 h	47559	55054	-7495	4330	2	2	2.448	1.811
EV vs. dDOp1124l 24 h	47559	33855	13705	3710	2	2	5.224	1.216
EV vs. dDC2	47559	28143	19417	3759	2	2	7.305	1.273
EV vs. dDC2p1124l 24 h	47559	17106	30453	3761	2	2	11.45	1.275
EV vs. dDOdDC2	47559	23437	24122	3530	2	2	9.664	1.009
EV vs. dDOdDC2p1124l 24 h	47559	25709	21851	4112	2	2	7.515	1.642
BA vs. dDO 24 h	73341	55054	18287	2691	2	2	9.611	1.278
BA vs. dDOp1124l 24 h	73341	33855	39486	1503	2	2	37.16	1.921
BA vs. dDC2	73341	28143	45198	1620	2	2	39.45	1.82
BA vs. dDC2p1124l 24 h	73341	17106	56235	1625	2	2	48.95	1.816
BA vs. dDOdDC2	73341	23437	49904	977.7	2	2	72.19	1.124
BA vs. dDOdDC2p1124l 24 h	73341	25709	47632	2325	2	2	28.98	1.384
dDO 24 h vs. dDOp1124l 24 h	55054	33855	21200	2775	2	2	10.81	1.41
dDO 24 h vs. dDC2	55054	28143	26912	2840	2	2	13.4	1.507
dDO 24 h vs. dDC2p1124l 24 h	55054	17106	37948	2843	2	2	18.88	1.51
dDO 24 h vs. dDOdDC2	55054	23437	31617	2529	2	2	17.68	1.018
dDO 24 h vs. dDOdDC2p1124l 24 h	55054	25709	29346	3293	2	2	12.6	1.944
dDOp1124l 24 h vs. dDC2	33855	28143	5712	1756	2	2	4.6	1.972
dDOp1124l 24 h vs. dDC2p1124l 24 h	33855	17106	16749	1760	2	2	13.46	1.97
dDOp1124l 24 h vs. dDOdDC2	33855	23437	10418	1189	2	2	12.39	1.083
dDOp1124l 24 h vs. dDOdDC2p1124l 24 h	33855	25709	8146	2421	2	2	4.758	1.553
dDC2 vs. dDC2p1124l 24 h	28143	17106	11037	1861	2	2	8.385	2
dDC2 vs. dDOdDC2	28143	23437	4706	1335	2	2	4.986	1.065
dDC2 vs. dDOdDC2p1124l 24 h	28143	25709	2434	2496	2	2	1.379	1.668
dDC2p1124l 24 h vs. dDOdDC2	17106	23437	-6331	1340	2	2	6.681	1.065
dDC2p1124l 24 h vs. dDOdDC2p1124l 24 h	17106	25709	-8603	2499	2	2	4.868	1.672
dDOdDC2 vs. dDOdDC2p1124l 24 h	23437	25709	-2272	2136	2	2	1.504	1.025
48
EV vs. BA	284213	312253	-28040	110.5	2	2	358.8	1.401
EV vs. dDO 24 h	284213	346529	-62316	4343	2	2	20.29	1
EV vs. dDOp1124l 24 h	284213	132667	151547	3596	2	2	59.6	1
EV vs. dDC2	284213	106939	177275	2419	2	2	103.6	1.001
EV vs. dDC2p1124l 24 h	284213	68891	215323	7449	2	2	40.88	1
EV vs. dDOdDC2	284213	126626	157587	8949	2	2	24.9	1
EV vs. dDOdDC2p1124l 24 h	284213	131763	152450	809.3	2	2	266.4	1.006
BA vs. dDO 24 h	312253	346529	-34276	4344	2	2	11.16	1.001
BA vs. dDOp1124l 24 h	312253	132667	179586	3597	2	2	70.61	1.002
BA vs. dDC2	312253	106939	205314	2421	2	2	120	1.003
BA vs. dDC2p1124l 24 h	312253	68891	243362	7449	2	2	46.2	1
BA vs. dDOdDC2	312253	126626	185627	8950	2	2	29.33	1
BA vs. dDOdDC2p1124l 24 h	312253	131763	180490	814.2	2	2	313.5	1.031
dDO 24 h vs. dDOp1124l 24 h	346529	132667	213862	5638	2	2	53.65	1.933
dDO 24 h vs. dDC2	346529	106939	239590	4971	2	2	68.17	1.566
dDO 24 h vs. dDC2p1124l 24 h	346529	68891	277638	8622	2	2	45.54	1.609
dDO 24 h vs. dDOdDC2	346529	126626	219903	9947	2	2	31.26	1.446
dDO 24 h vs. dDOdDC2p1124l 24 h	346529	131763	214766	4417	2	2	68.76	1.069
dDOp1124l 24 h vs. dDC2	132667	106939	25728	4333	2	2	8.397	1.751
dDOp1124l 24 h vs. dDC2p1124l 24 h	132667	68891	63776	8271	2	2	10.9	1.442
dDOp1124l 24 h vs. dDOdDC2	132667	126626	6041	9644	2	2	0.8858	1.315
dDOp1124l 24 h vs. dDOdDC2p1124l 24 h	132667	131763	903.5	3685	2	2	0.3467	1.101
dDC2 vs. dDC2p1124l 24 h	106939	68891	38048	7831	2	2	6.871	1.209
dDC2 vs. dDOdDC2	106939	126626	-19688	9270	2	2	3.003	1.145
dDC2 vs. dDOdDC2p1124l 24 h	106939	131763	-24825	2550	2	2	13.77	1.22
dDC2p1124l 24 h vs. dDOdDC2	68891	126626	-57736	11643	2	2	7.013	1.936
dDC2p1124l 24 h vs. dDOdDC2p1124l 24 h	68891	131763	-62873	7492	2	2	11.87	1.024
dDOdDC2 vs. dDOdDC2p1124l 24 h	126626	131763	-5137	8985	2	2	0.8085	1.016
72
EV vs. BA	1646379	1908854	-262475	305440	2	2	1.215	1.76
EV vs. dDO 24 h	1646379	1971020	-324642	260225	2	2	1.764	1.12
EV vs. dDOp1124l 24 h	1646379	812280	834099	253681	2	2	4.65	1.015
EV vs. dDC2	1646379	761601	884778	314755	2	2	3.975	1.845
EV vs. dDC2p1124l 24 h	1646379	361173	1285206	252838	2	2	7.189	1.002
EV vs. dDOdDC2	1646379	808929	837450	252751	2	2	4.686	1
EV vs. dDOdDC2p1124l 24 h	1646379	767874	878505	256338	2	2	4.847	1.057
BA vs. dDO 24 h	1908854	1971020	-62167	182371	2	2	0.4821	1.257
BA vs. dDOp1124l 24 h	1908854	812280	1096574	172905	2	2	8.969	1.033
BA vs. dDC2	1908854	761601	1147253	254190	2	2	6.383	1.984
BA vs. dDC2p1124l 24 h	1908854	361173	1547681	171666	2	2	12.75	1.003
BA vs. dDOdDC2	1908854	808929	1099925	171538	2	2	9.068	1.001
BA vs. dDOdDC2p1124l 24 h	1908854	767874	1140980	176781	2	2	9.128	1.124
dDO 24 h vs. dDOp1124l 24 h	1971020	812280	1158741	65722	2	2	24.93	1.245
dDO 24 h vs. dDC2	1971020	761601	1209420	197575	2	2	8.657	1.216
dDO 24 h vs. dDC2p1124l 24 h	1971020	361173	1609847	62388	2	2	36.49	1.027
dDO 24 h vs. dDOdDC2	1971020	808929	1162091	62038	2	2	26.49	1.004
dDO 24 h vs. dDOdDC2p1124l 24 h	1971020	767874	1203147	75331	2	2	22.59	1.778
dDOp1124l 24 h vs. dDC2	812280	761601	50679	188873	2	2	0.3795	1.027
dDOp1124l 24 h vs. dDC2p1124l 24 h	812280	361173	451107	23008	2	2	27.73	1.211
dDOp1124l 24 h vs. dDOdDC2	812280	808929	3351	22040	2	2	0.215	1.031
dDOp1124l 24 h vs. dDOdDC2p1124l 24 h	812280	767874	44406	48081	2	2	1.306	1.488
dDC2 vs. dDC2p1124l 24 h	761601	361173	400428	187739	2	2	3.016	1.003
dDC2 vs. dDOdDC2	761601	808929	-47329	187623	2	2	0.3567	1
dDC2 vs. dDOdDC2p1124l 24 h	761601	767874	-6273	192427	2	2	0.0461	1.104
dDC2p1124l 24 h vs. dDOdDC2	361173	808929	-447756	7660	2	2	82.67	1.288
dDC2p1124l 24 h vs. dDOdDC2p1124l 24 h	361173	767874	-406701	43414	2	2	13.25	1.056
dDOdDC2 vs. dDOdDC2p1124l 24 h	808929	767874	41056	42908	2	2	1.353	1.008
96
EV vs. BA	3433563	4551724	-1118162	85239	2	2	18.55	1.086
EV vs. dDO 24 h	3433563	4199514	-765952	116772	2	2	9.276	1.999
EV vs. dDOp1124l 24 h	3433563	3172356	261207	144377	2	2	2.559	1.802
EV vs. dDC2	3433563	2465718	967845	83574	2	2	16.38	1.006
EV vs. dDC2p1124l 24 h	3433563	1485105	1948458	88765	2	2	31.04	1.258
EV vs. dDOdDC2	3433563	3086097	347466	433450	2	2	1.134	1.077
EV vs. dDOdDC2p1124l 24 h	3433563	3381985	51578	84326	2	2	0.865	1.042
BA vs. dDO 24 h	4551724	4199514	352210	83498	2	2	5.965	1.09
BA vs. dDOp1124l 24 h	4551724	3172356	1379369	119083	2	2	16.38	1.043
BA vs. dDC2	4551724	2465718	2086007	17907	2	2	164.7	1.131
BA vs. dDC2p1124l 24 h	4551724	1485105	3066620	34862	2	2	124.4	1.594
BA vs. dDOdDC2	4551724	3086097	1465627	425694	2	2	4.869	1.003
BA vs. dDOdDC2p1124l 24 h	4551724	3381985	1169740	21139	2	2	78.26	1.785
dDO 24 h vs. dDOp1124l 24 h	4199514	3172356	1027159	143355	2	2	10.13	1.781
dDO 24 h vs. dDC2	4199514	2465718	1733797	81797	2	2	29.98	1.006
dDO 24 h vs. dDC2p1124l 24 h	4199514	1485105	2714410	87095	2	2	44.08	1.269
dDO 24 h vs. dDOdDC2	4199514	3086097	1113417	433111	2	2	3.636	1.074
dDO 24 h vs. dDOdDC2p1124l 24 h	4199514	3381985	817530	82565	2	2	14	1.044
dDOp1124l 24 h vs. dDC2	3172356	2465718	706638	117896	2	2	8.476	1.003
dDOp1124l 24 h vs. dDC2p1124l 24 h	3172356	1485105	1687251	121632	2	2	19.62	1.131
dDOp1124l 24 h vs. dDOdDC2	3172356	3086097	86259	441355	2	2	0.2764	1.153
dDOp1124l 24 h vs. dDOdDC2p1124l 24 h	3172356	3381985	-209629	118430	2	2	2.503	1.021
dDC2 vs. dDC2p1124l 24 h	2465718	1485105	980613	30566	2	2	45.37	1.043
dDC2 vs. dDOdDC2	2465718	3086097	-620380	425363	2	2	2.063	1
dDC2 vs. dDOdDC2p1124l 24 h	2465718	3381985	-916267	12875	2	2	100.6	1.266
dDC2p1124l 24 h vs. dDOdDC2	1485105	3086097	-1600993	426414	2	2	5.31	1.01
dDC2p1124l 24 h vs. dDOdDC2p1124l 24 h	1485105	3381985	-1896880	32565	2	2	82.38	1.311
dDOdDC2 vs. dDOdDC2p1124l 24 h	3086097	3381985	-295888	425512	2	2	0.9834	1.002
